# Supplementary material for: Cyclic peptide FXII inhibitor provides safe anticoagulation in a thrombosis model and in artificial lungs
Source: Nat Commun. 2020 Aug 4;11:3890. doi: 10.1038/s41467-020-17648-w (PMC7403315; doi:10.1038/s41467-020-17648-w)
Supplement: Supplementary file 4 — Source Data [file 41467_2020_17648_MOESM4_ESM.xlsx]

## Sheet: Figure 1a
Figure 1a
IC50 of crude, coumarin labeled peptides
		Mouse FXIIa										Human FXIIa
		IC50 (nM)										IC50 (nM)
Altered amino acid	Peptide sequence	Plate 1	Plate 2	Plate 3	Plate 4	Plate 5	Plate 6	Plate 7	Plate 8	Plate 9		Plate 1	Plate 2	Plate 3	Plate 4	Plate 5
R1ar	arCFRLPCRQLRCR	418.4										34.26	43.3
R1sr	srCFRLPCRQLRCR	892										66.56	74.06
R1fr	frCFRLPCRQLRCR	204.5	242.2									22.31	30.63
R1lr	lrCFRLPCRQLRCR	142	170									14.1	23.37
R1qr	qrCFRLPCRQLRCR	291.4	305.6									41.34	34.18
R1ra	raCFRLPCRQLRCR	95.2	101.2	118.2								14.52	15.09
R1rs	rsCFRLPCRQLRCR	78	103	122.7								11.66	14.38
R1rf	rfCFRLPCRQLRCR	206.4	308.4									42.49	44.31
R1rl	rlCFRLPCRQLRCR	520.7										94.98	103.4
R1rq	rqCFRLPCRQLRCR	167	214.9									22.18	27.22
R8A	RCFRLPCAQLRCR	251.3	303.2									24.15	24.86
R8S	RCFRLPCSQLRCR	434										54.01	51.24
R8F	RCFRLPCFQLRCR	1090										125.7	120.8
R8L	RCFRLPCLQLRCR	582.2										52.26	53.7
R8P	RCFRLPCPQLRCR	522.4										107.4	104.9
R8K	RCFRLPCKQLRCR	265.1	329									29.02	30.46
R8H	RCFRLPCHQLRCR	93.5	115.8									16.65	15.93
R8E	RCFRLPCEQLRCR	868.4										48.97	49.74
R8Q	RCFRLPCQQLRCR	390.8										44.79	46.74
R8N	RCFRLPCNQLRCR	394.9										63.25	58
FXII618	RCFRLPCRQLRCR	312.3	236.5	288.7	256.8	228.4	245.2	286.3	357.6	290		18.38	23.51	23.42	23.26	27.92

## Sheet: Figure 1c
Figure 1c
Residual activity of human FXIIa in presence of different inhibitors (individual measurements)
Peptide:	FXII618				Peptide:	FXII700				Peptide:	FXII800				Peptide:	FXII850			Peptide:	FXII851
	Residual activity (%)					Residual activity (%)					Residual activity (%)					Residual activity (%)				Residual activity (%)
Conc (nM)	Plate 1	Plate 2	Plate 3		Conc (nM)	Plate 1	Plate 2	Plate 3		Conc (nM)	Plate 1	Plate 2	Plate 3		Conc (nM)	Plate 1	Plate 2		Conc (nM)	Plate 1	Plate 2
500	2.51698	2.54158	2.50245		400			0.299823		125	1.1009	1.19464	1.46115		400	1.53874	0		400	1.94261	1.09866
250	3.83203	3.60225	3.78206		200			0.731444		62.5	1.83571	1.50787	2.45483		200	3.02229	0		200	1.16661	2.63751
125	7.64881	6.61313	11.4379		100	1.02472	3.13401	1.70328		31.25	3.10649	2.95786	3.75367		100	6.40207	0.673394		100	6.97155	6.25003
62.5	13.98	12.1968	13.3118		50	2.60354	4.38964	3.28964		15.625	6.11716	6.18533	6.27301		50	12.7513	5.33811		50	14.1062	12.5321
31.25	24.8827	21.9721	22.4384		25	4.8181	6.69707	6.07883		7.8125	10.9279	9.32174	10.6116		25	22.8276	11.0917		25	25.0115	23.2045
15.625	39.2179	36.7931	38.5109		12.5	10.5737	10.9718	11.488		3.90625	21.6747	16.8849	19.4631		12.5	37.3664	25.3131		12.5	38.1977	37.7877
7.8125	59.0773	55.0198	53.6523		6.25	20.0933	18.0743	21.4703		1.95312	35.3323	31.7802	33.1082		6.25	56.3315	39.85		6.25	56.7996	54.9417
3.90625	75.7153	70.1534	69.6521		3.125	34.2724	29.5158	36.4925		0.976563	54.5303	50.5299	50.5477		3.125	73.8036	57.4159		3.125	72.3467	70.2169
1.95312	85.8287	84.5129	82.3772		1.5625	53.8713	43.9302			0.488281	70.79	70.2513	69.0437		1.5625	82.895	72.1433		1.5625	84.1195	83.5319
0.976562	96.1682	92.5507	90.2369		0.78125	69.4496	58.8964			0.244141	82.653	86.975	82.4999		0.78125	93.2453	86.6748		0.78125	90.4671	91.5155
0.488281	98.6025	96.6624	92.9553		0.390625	82.0896	72.286			0.12207	91.1755	94.1791	86.6295		0.390625	97.0727	94.4127		0.390625	93.8071	96.2983
					0.195312	90.2519	81.1824
					0.0976562	93.2369	91.4189
Peptide:	FXII900
	Residual activity (%)					Residual activity (%)
Conc (nM)	Plate 1	Plate 2	Plate 3		Conc (nM)	Plate 4	Plate 5
32	-1.59261	0.750368	0.543374		31.25	0	0
16	-1.43238	1.29955	2.43244		15.625	1.59408	0.335668
8	0.884773	2.03316	3.49302		7.8125	1.01723	-0.1178
4	2.62268	4.60318	9.69996		3.90625	2.68142	0.307431
2	8.92132	13.0658	11.4779		1.95312	9.98289	4.83296
1	24.5815	29.6346	29.527		0.976563	29.9372	20.4026
0.5	46.6628	54.1096	47.3759		0.488281	51.8301	44.4485
0.25	66.1379	71.3762	72.3227		0.244141	66.5511	65.9451
0.125	80.3757	82.8895	92.0812		0.12207	77.3399	78.5763
0.0625	89.7655	92.1225	95.5725		0.061035	101.537	87.3761
0.03125	90.6892	91.2184	98.3306		0.030518	92.8027	89.8015

## Sheet: Figure 1d
Figure 1d
Residual activity of different enzymes in presence of FXII900 (individual measurements)
Enzyme:	hFXIIa
	Residual activity (%)					Residual activity (%)
Conc (nM)	Plate 1	Plate 2	Plate 3		Conc (nM)	Plate 4	Plate 5
32	-1.59261	0.750368	0.543374		31.25	0	0
16	-1.43238	1.29955	2.43244		15.625	1.59408	0.335668
8	0.884773	2.03316	3.49302		7.8125	1.01723	-0.1178
4	2.62268	4.60318	9.69996		3.90625	2.68142	0.307431
2	8.92132	13.0658	11.4779		1.95312	9.98289	4.83296
1	24.5815	29.6346	29.527		0.976563	29.9372	20.4026
0.5	46.6628	54.1096	47.3759		0.488281	51.8301	44.4485
0.25	66.1379	71.3762	72.3227		0.244141	66.5511	65.9451
0.125	80.3757	82.8895	92.0812		0.12207	77.3399	78.5763
0.0625	89.7655	92.1225	95.5725		0.061035	101.537	87.3761
0.03125	90.6892	91.2184	98.3306		0.030518	92.8027	89.8015
Enzyme:	Trypsin			Enzyme:	tPa			Enzyme:	uPa			Enzyme:	Thrombin			Enzyme:	Plasma kallikrein			Enzyme:	Plasmin				Enzyme:	FXIa			Enzyme:	FXa			Enzyme:	FVIIa			Enzyme:	APC
	Residual activity (%)				Residual activity (%)				Residual activity (%)				Residual activity (%)				Residual activity (%)				Residual activity (%)					Residual activity (%)				Residual activity (%)				Residual activity (%)				Residual activity (%)
Conc (nM)	Plate 1	Plate 2		Conc (nM)	Plate 1	Plate 2		Conc (nM)	Plate 1	Plate 2		Conc (nM)	Plate 1	Plate 2		Conc (nM)	Plate 1	Plate 2		Conc (nM)	Plate 1	Plate 2	Plate 3		Conc (nM)	Plate 1	Plate 2		Conc (nM)	Plate 1	Plate 2		Conc (nM)	Plate 1	Plate 2		Conc (nM)	Plate 1	Plate 2	Plate 3
40000	9.91194	8.39715		40000	94.4809	101.833		40000	105.626	97.4594		40000	99.0803	90.0661		40000	73.9098	69.1761		40000	82.6102	91.6986	84.2986		40000	95.5908	94.7249		40000	96.1187	97.9911		40000	102.615	96.13		40000	100.29	95.7977	98.8915
20000	12.8991	12.2739		20000	89.1899	97.2498		20000	101.698	96.2583		20000	101.735	95.8152		20000	84.1416	81.6415		20000	87.4903	91.7224	90.5875		20000	96.3418	95.8964		20000	94.6927	104.386		20000	101.453	101.426		20000	100.913	96.859	99.2406
10000	21.0413	19.2935		10000	102.407	77.7753		10000	102.075	96.5556		10000	98.9796	98.045		10000	91.858	91.0418		10000	93.7223	101.477	94.8276		10000	97.2755	99.1545		10000	99.3946	102.146		10000	107.48	109.026		10000	100.729	97.8346	99.7294
5000	34.6121	30.2825		5000	87.163	93.856		5000	106.237	99.3857		5000	105.404	93.4869		5000	92.8172	93.0245		5000	95.9797	97.8045	97.3192		5000	98.8974	98.6945		5000	94.655	101.691		5000	107.804	109.299		5000	101.23	97.0131	99.7294
2500	47.4952	46.5602		2500	100.116	101.452		2500	90.2133	101.054		2500	103.19	101.007		2500	96.0261	95.4747		2500	92.0186	98.1775	95.9002		2500	91.5352	98.6547		2500	98.2869	104.071						2500	101.888	97.1671	99.9651
1250	64.0441	61.5181		1250	101.049	102.859		1250	106.211	100.467		1250	104.774	102.09		1250	101.317	97.0056		1250	95.0984	99.629	97.1835		1250	94.097	98.4364		1250	99.4222	99.2096						1250	103.074	97.7747	100.567
625	77.9379	73.7094		625	94.9808	94.8368		625	103.035	98.7544		625	102.49	96.4184		625	101.222	98.0454		625	98.7881	96.2495	97.8119		625	94.9365	97.4314		625	97.5542	101.673						625	103.144	98.4851	100.174
312.5	86.0384	88.4651		312.5	97.1787	101.741		312.5	103.987	98.2082		312.5	103.53	101.218		312.5	101.695	98.8676		312.5	98.1518	95.1408	95.4545		312.5	97.5015	98.2463		312.5	95.056	95.4335						312.5	101.888	99.2982	100.044
156.25	91.6499	92.2203		156.25	98.7942	101.694		156.25	106.929	99.5925		156.25	104.871	102.594		156.25	98.8828	99.0018		156.25	99.3849	100.413	98.2682		156.25	94.6683	98.179		156.25	97.5861	100.804						156.25	102.24	97.5779	99.0137
78.125	100.178	99.9393		78.125	95.8572	101.687		78.125	99.5842	94.9134		78.125	103.087	98.3135		78.125	98.3966	99.938		78.125	99.6684	92.966	98.2808		78.125	93.8029	103.852		78.125	93.387	97.2913						78.125	102.029	96.3711	96.6396
39.0625	98.9957	98.1138		39.0625	95.1012	93.3208		39.0625	99.3438	96.0676		39.0625	101.289	100		39.0625	98.0921	100.436		39.0625	100.761	100	98.04		39.0625	96.56	100.642		39.0625	94.8085	101.787						39.0625	98.1116	97.5009	97.9227

## Sheet: Figure 1e
Figure 1e
Residual activity of inhibitors at different plasma incubation times
Peptide:	FXII618					Peptide:	FXII850			Peptide:	FXII900
	Residual activity of inhibitor (%)						Residual activity of inhibitor (%)				Residual activity of inhibitor (%)
Plasma incubation time (h)	Assay 1	Assay 2	Assay 3	Assay 4		Plasma incubation time (h)	Assay 1	Assay 2		Plasma incubation time (h)	Assay 1	Assay 2
0	100	100	100	100		0	100	100		0	100	100
0.5	81.1771	83.678	104.802	109.213		0.5	114.364	91.858		1	101.157	95.4017
1	66.8559	71.3926	100.601	103.625		1	101.143	108.834		2	102.799	110.888
2	50.729	58.043	74.1872	87.7256		2	104.744	74.9392		4	93.1543	107.121
4	25.6106	33.6102	62.1287	70.3328		4	83.4164	87.5249		8	105.225	88.5873
8	9.51523	11.4723	35.1869	29.4011		8	86.6144	84.1185		12	90.2639	112.249
12	4.47792	4.19164	16.232	13.1233		12	58.8148	75.5828		24	98.9596	92.7385
24	1.08582	0	1.38546	1.03039		24	36.3263	40.6869		48	71.5934	82.5714
48				0		48	6.90013	7.35084		96	56.04	52.5

## Sheet: Figure 2a
Figure 2a
aPTT measurements in plasma from different species
Peptide:	FXII900							Peptide:	FXII618
Plasma:	Human							Plasma:	Human
	aPTT (s)								aPTT (s)
Conc (uM)	Assay 1	Assay 2	Assay 3	Assay 4	Assay 5	Assay 6		Conc (uM)	Assay 1	Assay 2	Assay 3	Assay 4
0	40.5	40.4	40.4	40.9	39.2	39.2		0	37.4	36.5	38.4	39.1
0.09375	42.7	40.8						0.09375	37.3	37.9
0.1875	46.6	46.4						0.1875	37.2	36.7
0.375	51.7	52.5						0.375	39.6	38.1
0.75	59.3	60.7						0.75	41.7	48.2
1.5	66.2	65.7						1.5	47.7	47.7
3	74.8	76.7						3	52.7	53.6
6	89.9	84.9	89.6	86.8				6	68.4	68.7
15	102.8	101.3	103	102	104.3	103.1		15	103	101.5	114	116
30	130	128.6	124	158				30	180	180
Peptide:	FXII900			Peptide:	FXII618
Plasma:	Mouse			Plasma:	Mouse
	aPTT (s)				aPTT (s)
Conc (uM)	Assay 1	Assay 2		Conc (uM)	Assay 1	Assay 2
0	27.8	27.8		0	27.8	27.8
0.375	29.8	30.8		0.375
0.75	34.7	35.4		0.75
1.5	40.6	39		1.5
3	41.4	42.9		3	28.4	28.7
6	45.2	47.9		6	28.5	29.1
15	52.3	54.3		15	31.5	32.4
30	58.9	59.9		30	35.3	37.1
Peptide:	FXII900					Peptide:	FXII900
Plasma:	Rabbit					Plasma:	Pig
	aPTT (s)						aPTT (s)
Conc (uM)	Assay 1	Assay 2	Assay 3	Assay 4		Conc (uM)	Assay 1	Assay 2
0	16.5	16.7	17	16.3		0	18.8	18.1
0.0468	20.2	20.5				0.75	20	19.1
0.093	23.7	23.5				1.5	21.2	20.3
0.1875	35	38.6				3	23.2	23.5
0.375	122.3	144				6	25.1	23.9
0.75	155.6	150.2				15	29.3	29
1.5	148.8	151.2				30	37	36.8
3	162.7	147.7				60	55	56.9
6	159.4	151.8				120	131.5	139.3
15	161.3	153.9
30	143.1	150.9

## Sheet: Figure 2b
Figure 2b
PT measurements in plasma from different species
Peptide:	FXII900					Peptide:	FXII618
Plasma:	Human					Plasma:	Human
	PT (s)						PT (s)
Conc (uM)	Assay 1	Assay 2	Assay 3	Assay 4		Conc (uM)	Assay 1	Assay 2	Assay 3	Assay 4
0	10.7	10.9	11	10.7		0	11.5	11.6	11.7	11.1
0.375	11	11				0.375	12	11.8
0.75	11.1	11.2				0.75	11.5	11.2
1.5	11.1	11.2				1.5	11.3	11.2
3	11	11.1				3	11.4	11.1
6	10.8	10.9				6	11.2	11.2
15	11.4	11				15	11.6	12.2
30	11	10.9				30	11.7	12.3
60	10.8	10.7				60	12.6	13.7
120	11	10.4				120	12.6	13.4
Peptide:	FXII900				Peptide:	FXII900				Peptide:	FXII900
Plasma:	Mouse				Plasma:	Rabbit				Plasma:	Pig
	PT (s)					PT (s)					PT (s)
Conc (uM)	Assay 1	Assay 2	Assay 3		Conc (uM)	Assay 1	Assay 2	Assay 3		Conc (uM)	Assay 1	Assay 2	Assay 3
0	8.8	8.8	8.7		0	11.2	12.3	12.6		0	9.4	9.3	9.3
6	8.9	8.8	9.1		6	10.3	10.4	11.1		6	9.1	9.2	9.3
15	8.8	9.2	9		15	10.5	10.5	10.5		15	10.2	9	8.9
30	9.4	9	8.8		30	10.7	11.1	10.5		30	10.1	10.1	10.3
60	8.7	8.7	8.8		60	8.8	9.9	10.3		60	9.5	9.9	9.8
120	9.1	9	8.7		120	9.2	8.9	8.8		120	10.9	10.9	9.3

## Sheet: Figure 2c
Figure 2c
Residual activity of recombinant FXIIa in presence of FXII618 or FXII900 (individual measurements)
Peptide:	FXII900			Peptide:	FXII900				Peptide:	FXII900				Peptide	FXII900
Enzyme:	Recombinant human FXII			Enzyme:	Recombinant pig FXII				Enzyme:	Recombinant rabbit FXII				Enzyme	Recombinant mouse FXII
	Residual activity (%)				Residual activity (%)					Residual activity (%)					Residual activity (%)
Conc (nM)	Plate 1	Plate 2		Conc (nM)	Plate 1	Plate 2	Plate 3		Conc (nM)	Plate 1	Plate 2	Plate 3		Conc (nM)	Plate 1	Plate 2
32				512			5.15386		64			-1.73874		31.25	0	0
16				256			7.16405		32	-2.62449		1.94883		15.625	0	0
8	0.789673	1.70687		128	11.5307	17.4589	13.1362		16	-1.20472	3.21148	-1.07536		7.8125	0.768031	0.953719
4	-1.65445	3.41759		64	23.523	27.2584	22.9364		8	16.6492	4.3598	-0.37852		3.90625	6.08359	2.06294
2	10.3697	11.6014		32	38.2171	41.4234	37.6701		4	6.43786	9.70095	12.9267		1.95312	15.2701	7.67619
1	35.4771	34.4228		16	55.5471	58.0562	54.6504		2	27.0257	29.3379	28.173		0.976563	37.7618	19.3773
0.5	61.0502	59.6762		8	71.6124	73.0798	72.4621		1	53.1979	55.9103	58.3422		0.488281	61.5591	59.5163
0.25	79.75	77.5568		4	83.3119	83.8398	84.7987		0.5	74.1306	76.7431	74.0211		0.244141	77.6001	68.8523
0.125	87.9178	87.2128		2	91.0792	89.9241	92.0278		0.25	84.6446	85.5905	86.865		0.12207	85.5272	80.6583
0.0625	93.8053	93.8762		1	93.5425	96.06	98.0111		0.125		92.6402	96.0203		0.061035	95.0054	86.5793
				0.5			99.6204		0.0625			98.8846		0.030518	94.5357	92.4123
Peptide:	FXII618			Peptide:	FXII618				Peptide:	FXII618				Peptide:	FXII618
Enzyme:	Recombinant human FXII			Enzyme:	Recombinant pig FXII				Enzyme:	Recombinant rabbit FXII				Enzyme:	Recombinant mouse FXII
	Residual activity (%)				Residual activity (%)					Residual activity (%)					Residual activity (%)
Conc (nM)	Plate 1	Plate 2		Conc (nM)	Plate 1	Plate 2	Plate 3		Conc (nM)	Plate 1	Plate 2	Plate 3		Conc (nM)	Plate 1	Plate 2
512				2000			14.6291		1000	-0.15704	5.3799	3.37518		400	22.6211	18.8104
256				1000	21.4928	27.4561	28.1832		500	4.3865	9.27763	13.9764		200	35.9287	30.9796
128	0.0288	7.42879		500	37.9884	41.3013	42.543		250	13.3335	16.0521	16.1082		100	53.0155	47.3162
64	6.90206	13.038		250	54.8572	57.3334	63.877		125	27.5586	31.1198	30.0243		50	69.112	64.1676
32	16.452	21.7928		125	71.0142	72.3142	81.176		62.5	42.5612	43.9992	42.5288		25	81.8948	79.3209
16	30.0003	33.6855		62.5	82.2487	83.6862	85.6559		31.25	54.072	55.5099	58.2033		12.5	90.3414	87.8443
8	47.5055	57.8916		31.25	87.5799	87.5163	92.3932		15.625	69.9542	70.5648	76.5116		6.25	93.9537	95.1435
4	65.2079	66.4133		15.625	92.7664	91.4927	98.6857		7.8125	82.5939	82.8995	85.4735		3.125	96.2599	96.3079
2	78.4915	78.377		7.8125	95.7742	94.2929	101.977		3.90625			87.0715		1.5625	99.0693	98.9641
1	87.7293	88.3238		3.90625			103.382		1.95312			91.905		0.78125	98.9675	100.506
0.5				1.95312			101.966							0.390625	97.5361	99.8058

## Sheet: Figure 3a
Figure 3a
Concentration of FXII900 and aPTT in plasma from mice after subcutaneous administration
	Plasma conc. (µM)					aPTT (s)
Time (min)	Mice 1	Mice 2	Mice 3		Time (min)	Mice 1	Mice 2	Mice 3
0	0	0.01	0.01		0	45.9	45.1	45.5
3	0.32	0.54	1.04		3	54.9	56	65.57
7	2.11	1.71	1.036		7	84.6	83.3	72.26
15	1.99	1.49	1.47		15	93	87.3	89.66
30	0.61	1.53	1.89		30	68.5	64.1	58.88
60	0.2	0.15	0.33		60	49.8	45.1	42.29
120	0.05	0.02	0.07		120	43.1	38.5	37.87

## Sheet: Figure 3b
Figure 3b
Concentration of FXII900 and aPTT in plasma of rabbits after intravenous administration
	Plasma conc. (µM)
	Rabbit 1		Rabbit 2			Rabbit 3
Time (min)	Analysis 1	Analysis 2	Analysis 1	Analysis 2	Analysis 3	Analysis 1	Analysis 2	Analysis 3
2	5.5121	5.27707	6.47342	4.7975	4.47379	6.159	4.71631	4.22195
5	2.60696	2.56997	ND	2.76843	2.596	4.42672	2.93617	2.88347
10	2.2514	2.09138	3.16484	2.28835	2.06065	2.94074	2.07916	2.11793
20	1.26323	1.30014	1.69604	1.68293	1.11925	ND	1.13995	1.11903
40	0.502741	0.550513	0.608451	0.333991	0.336235	ND	0.314446	0.313921
ND - Not determined
	aPTT (s)
	Rabbit 1			Rabbit 2			Rabbit 3
Time (min)	Analysis 1	Analysis 2	Analysis 3	Analysis 1	Analysis 2	Analysis 3	Analysis 1	Analysis 2	Analysis 3
predose	13.9	13.9	13.8	14.2	14.2	14.5	13.7	14.4	14.9
2	173.3	172.4	171.7	162.3	163.1	164.6	133.3	142.5	142
5	75.1	75.9	78	90.6	89.2	93.4	184	181.9	186.5
10	121.8	120.7	123.6	141.4	141.5	138.4	171.6	169.1	170.2
20	156.4	163.1	141.6	155.6	151.5	154.8	156.8	153.2	158.7
40	91.4	95.3	120.6	55.2	58.6	69.6	51.8	46	52.6

## Sheet: Figure 3c
Figure 3c
Concentration of FXII900 and aPTT in plasma of rabbits after subcutaneous administration
	Plasma conc. (µM)
	Rabbit 1		Rabbit 2		Rabbit 3		Rabbit 4
Time (Min)	Analysis 1	Analysis 2	Analysis 1	Analysis 2	Analysis 1	Analysis 2	Analysis 1	Analysis 2
2	0.0516919	0.0719294	0.0757234	0.0306784	0.0476838	0.0902544	0.0699848	0.0542257
5	0.070105	0.0990689	0.126488	0.0605222	0.129591	0.1927	0.0881251	0.0839779
10	0.147612	0.172153	0.281128	0.239987	0.166915	0.311722	0.203839	0.237615
20	0.164004	0.18959	0.223203	0.17992	0.242435	0.343163	0.333424	0.427931
40	0.253907	0.292738	0.361277	0.316426	0.321006	0.444165	0.22734	0.262462
80	0.110067	0.173513	NS	NS	0.261293	0.362884	0.121107	0.155134
160	-0.00509024	0.0322281	NS	NS	0.053954	0.082976	0.0348446	0.0442823
NS - No sample
	aPTT (s)
	Rabbit 1		Rabbit 2		Rabbit 3		Rabbit 4
Time (Min)	Analysis 1	Analysis 2	Analysis 1	Analysis 2	Analysis 1	Analysis 2	Analysis 1	Analysis 2
predose	25.8	21.2	21.9	21.5	18.6	18.1	21.3	21.2
2	18.7	18.6	19.9	19.7	23.8	20.8	26	23
5	21.4	21.6	22.5	22.3	24.4	23.5	22.1	21.2
10	31.6	32.3	31.7	32.8	28.5	26.4	44.4	38.6
20	25.6	26.6	36.1	36.6	27.6	29	48.4	48.5
40	48.4	51.3	50.9	44.2	39.7	40.1	45.8	40.8
80	24.4	26.4	NS	NS	32.7	32.5	31.6	31.7
160	17.6	17.8	NS	NS	20.3	20.3	NS	NS
NS - No sample

[truncated: 4 more sheets: Figure 3d, Supp Fig 7, Supp Fig 8, Sheet1]
